# Supplementary material for: Experimental Investigation of Polypropylene Composite Drawn Fibers with Talc, Wollastonite, Attapulgite and Single-Wall Carbon Nanotubes
Source: Polymers (Basel). 2022 Jan 9;14(2):260. doi: 10.3390/polym14020260 (PMC8777760; doi:10.3390/polym14020260)
Supplement: Supplementary file 1 [file polymers-14-00260-s001.zip]

Archive with 1 entries (1 files):
- polymers-1499639-supplementary.pdf
